# Supplementary material for: Simultaneous Mass Spectrometry-Based Apolipoprotein Profiling and Apolipoprotein E Phenotyping in Patients with ASCVD and Mild Cognitive Impairment
Source: Nutrients. 2022 Jun 15;14(12):2474. doi: 10.3390/nu14122474 (PMC9230692; doi:10.3390/nu14122474)
Supplement: Supplementary file 1 [file nutrients-14-02474-s001.zip]

Archive with 1 entries (1 files):
- nutrients-1751194-supplementary.pdf
